# Supplementary material for: Bioinformatics and Molecular Insights to Anti-Metastasis Activity of Triethylene Glycol Derivatives
Source: Int J Mol Sci. 2020 Jul 30;21(15):5463. doi: 10.3390/ijms21155463 (PMC7432423; doi:10.3390/ijms21155463)
Supplement: Supplementary file 1 [file ijms-21-05463-s001.zip]

Archive with 18 entries (15 files):
- Malik et al IJMS2020 Suppl Files/
- Malik et al IJMS2020 Suppl Files/Table S1.TIF
- __MACOSX/
- __MACOSX/Malik et al IJMS2020 Suppl Files/
- __MACOSX/Malik et al IJMS2020 Suppl Files/._Table S1.TIF
- Malik et al IJMS2020 Suppl Files/.DS_Store
- __MACOSX/Malik et al IJMS2020 Suppl Files/._.DS_Store
- Malik et al IJMS2020 Suppl Files/Figure S5.tiff
- __MACOSX/Malik et al IJMS2020 Suppl Files/._Figure S5.tiff
- Malik et al IJMS2020 Suppl Files/Figure S4.TIF
- __MACOSX/Malik et al IJMS2020 Suppl Files/._Figure S4.TIF
- Malik et al IJMS2020 Suppl Files/Figure S2.TIF
- __MACOSX/Malik et al IJMS2020 Suppl Files/._Figure S2.TIF
- Malik et al IJMS2020 Suppl Files/Figure S3.TIF
- __MACOSX/Malik et al IJMS2020 Suppl Files/._Figure S3.TIF
- Malik et al IJMS2020 Suppl Files/Figure S1.TIF
- __MACOSX/Malik et al IJMS2020 Suppl Files/._Figure S1.TIF
- __MACOSX/._Malik et al IJMS2020 Suppl Files
